# Supplementary material for: Discovery of a Marine Beauveria bassiana Polysaccharide with Antiviral Activity Against Tobacco Mosaic Virus
Source: Mar Drugs. 2026 Jan 13;24(1):39. doi: 10.3390/md24010039 (PMC12842688; doi:10.3390/md24010039)
Supplement: Supplementary file 1 [file marinedrugs-24-00039-s001.zip]

Archive with 1 entries (1 files):
- marinedrugs-4020116-supplementary.pdf
